# Supplementary material for: Effects of Intestinal Bacterial Hydrogen Gas Production on Muscle Recovery following Intense Exercise in Adult Men: A Pilot Study
Source: Nutrients. 2022 Nov 18;14(22):4875. doi: 10.3390/nu14224875 (PMC9693815; doi:10.3390/nu14224875)
Supplement: Supplementary file 1 [file nutrients-14-04875-s001.zip]

Archive with 1 entries (1 files):
- nutrients-1901137-supplementary.pdf
